# Supplementary material for: Effects of Designed Herbal Formula on Growth Performance, Blood Indices, Organ Traits, and Cecum Microbiology in Broilers
Source: Vet Sci. 2024 Feb 29;11(3):107. doi: 10.3390/vetsci11030107 (PMC10975483; doi:10.3390/vetsci11030107)
Supplement: Supplementary file 1 [file vetsci-11-00107-s001.zip]

Archive with 1 entries (1 files):
- vetsci-2829559-supplementary.pdf
